# Supplementary material for: Patient-centered approach to the management of drug-resistant tuberculosis in France: How far off the mark are we?
Source: PLOS Glob Public Health. 2022 Apr 20;2(4):e0000313. doi: 10.1371/journal.pgph.0000313 (PMC10021739; doi:10.1371/journal.pgph.0000313)
Supplement: S1 Data — (XLSX) [file pgph.0000313.s002.xlsx]

## Sheet: Données brutes 65 patients
Patient	pbdecpt	sexe	continentorigine	barrierelangue	sdf	statut	prostitution	vih	cd4	vhb	vhc	toxicomanieivsevree	prison	atcdttttbactuel	atcdtbguérie	delaiarriveeconsult	resistance	localisation	Direct positif	age	suivi
1	0	M	afriquess	N	N	R	N	O	78	N	N	N	N	N	N	F	MDR	D	1	47	A
2	1	M	europeest	N	O	I	N	N		N	N	N	N	O	N	C	XDR	A	1	35	P
3	0	F	afriquess	N	N	I	N	O	204	N	N	N	N	N	N	D	MDR	D	0	47	A
4	0	M	afriquess	N	N	I	N	N		N	N	N	N	N	O	F	MDR	E	0	41	A
5	0	M	france	N	N	R	N	O	375	N	N	N	N	O	N	F	MDR	B	0	50	A
6	0	M	afriquess	N	N	I	N	N		O	N	N	N	O	N	A	MDR	F	1	25	A
7	0	F	europeest	O	O	I	N	N		N	N		N	N	N		pré-XDR	A	1	28	A
8	0	M	afriquess	N	N	I	N	N		N	N	N	N	N	N	B	MDR	A	0	49	N
9	0	M	afriquess	N	N	I	N	O	387	N	N	N	N	O	N	F	MDR	A	0	32	P
10	0	F	europeest	O	O	I	N	N		N	N	N	N	O	N	A	MDR	A	1	30	A
11	0	M	afriquess	N	O	I	N	N		N	N	N	N	N	N	F	MDR	A	1	23	A
12	0	M	asie	O	O	I	N	N									pré-XDR	A	1	50	D
13	0	F	afriquena	N	N	R	N	N		N	N	N	N	N	O	F	XDR	A	1	69	A
14	0	F	afriquena	N	N	R	N	N		N	N	N	N	N	N	B	XDR	A	0	45	N
15	1	F	europeest	O	O	I	N	N		N	N	N	N	N	N	F	MDR	A	1	23	A
16	0	M	afriquess	N	N	R	N	N		N	N	N	N	O	N	B	MDR	A	1	43	N
17	0	M	europeest	O	N	I	N	N		O	N	N	N	N	N	F	MDR	D	1	47	D
18	0	M	afriquess	N	N	R	N							N	N	F	MDR	H	0	19	T
19	0	M	europeest	N	O	I	N	N		N	N	N	N	O	N	A	XDR	A	1	22	A
20	0	M	perou	N	N	I	O	O	130	N	N	N	N	N	N	D	MDR	D	1	35	A
21	0	M	perou	N	N	R	O	O	840	N	N	N	N	O	N	F	MDR	F	0	41	A
22	1	F	france	N	O	R	N	N		N	N	N	N	N	N	F	MDR	A	1	52	A
23	0	M	afriquess	N	N	R	N	O	390	N	N	N	N	N	N	F	MDR	A	1	49	A
24	1	M	europeest	O	O	I	N	N		N	N	N	O	O	N	A	XDR	A	1	22	O
25	1	M	europeest	O	O	I	N	N		N	N	O	O	O	N	A	XDR	A	1	32	O
26	1	M	europeest	O	O	I	N	N		O	O	O	O	O	N	A	pré-XDR	A	1	30	A
27	0	M	europeest	O	O	I	N	N		N	N	N	N	O	N	C	pré-XDR	B	1	34	A
28	1	M	europeest	O	O	I	N	N		N	O	O	N	O	N	A	pré-XDR	A	1	37	A
29	1	M	europeest	O	O	I	N					N	N	O	N	A	pré-XDR	A	1	32	A
30	1	M	europeest	O	O	I	N	N		O	O	O	O	O	N	A	pré-XDR	A	1	32	A
31	1	M	europeest	O	O	I	N	N		N	N	N	N	O	N	E	MDR	D	1	34	A
32	0	M	afriquess	N	N	I	N	O	731	N	N	N	N	N	O	F	MDR	A	1	41	A
33	1	M	perou	N	N	I	O	O	500	N	N	N	N	N	N	F	MDR	E	0	35	A
34	1	M	europeest	O	O	I	N	O	260	N	O	N	N	O	N	A	MDR	A	0	40	O
35	0	F	afriquess	N	N	R	N	N		N	N	N	N	N	N	F	MDR	A	0	26	A
36	0	F	france	N	N	R	N	N		N	N	N	N	N	N	F	MDR	A	1	35	A
37	0	F	france	N	N	R	N	N		N	N	N	N	N	N	F	MDR	G	0	37	D
38	1	M	afriquess	N	O	I	N	N		N	N	N	N	N	N	C	MDR	D	0	21	P
39	0	F	afriquess	N	N	R	N	O	10	N	N	N	N	N	N	F	MDR	A	1	28	N
40	0	F	asie	N	N	R	N	N		N	N	N	N	N	N	F	MDR	A	1	28	N
41	0	F	afriquess	N	N	I	N	N		N	N	N	N	N	N	F	MDR	A	1	30	A
42	0	M	afriquess	N	N	R	N	O	50	N	N	N	N	N	N	F	MDR	D	1	35	N
43	1	M	europeest	O	O	I	N	N		N	N	N	O	O	N	B	pré-XDR	A	1	32	O
44	0	M	afriquess	N	O	I	N	N		N	N	N	N	O	N	C	MDR	A	1	34	C
45	0	M	asie	N	N	R	N	N		N	N	N	N	N	N	F	MDR	A	1	83	C
46	1	M	europeest	O	N	R	N	N		N	N	N	O	O	N	F	MDR	A	1	36	T
47	1	M	france	N	N	R	N	N		N	N	N	N	N	N	F	MDR	A	0	36	C
48	1	M	europeest	O	O	I	N	N		N	N	N	O	O	N	B	XDR	A	1	42	C
49	0	F	asie	N	N	I	N	N		N	N	N	N	N	N	F	MDR	A	1	29	C
50	0	F	afriquess	N	N	R	N	O	124	N	N	N	N	N	O	F	pré-XDR	A	1	38	A
51	0	M	afriquess	N	N	R	N	N		N	N	N	N	N	N	F	XDR	D	0	20	A
52	0	M	afriquena	N	N	I	N	N		N	N	N	N	N	N	D	MDR	A	0	26	A
53	1	M	europeest	O	O	I	N	N		N	N	O	O	O	N	A	XDR	A	1	36	O
54	0	M	europeest	O	O	I	N	N		N	N	N	O	N	N	A	pré-XDR	A	1	51	A
55	0	M	asie	N	N	R	N	N		N	N	N	N	N	O	E	MDR	A	1	26	P
56	1	M	europeest	O	O	I	N	O	180	N	N	O	N	O	N	C	pré-XDR	A	1	41	C
57	1	M	afriquess	N	N	R	N	N		N	N	N	N	N	N	F	pré-XDR	A	1	54	C
58	0	M	afriquess	N	N	R	N	N		N	N	N	N	N	N	F	MDR	A	0	43	T
59	1	M	europeest	O	O	I	N	O	134	O	O	O	O	O	N	C	XDR	D	0	40	T
60	0	M	afriquess	N	O	I	N	N		N	N	N	N	N	N	E	MDR	A	1	27	C
61	0	M	afriquess	O	N	I	N	N		N	N	N	N	N	N	F	MDR	A	0	29	C
62	1	F	france	N	N	R	N	N		N	N	N	N	N	N	F	MDR	A	1	24	T
63	1	M	afriquess	N	N	I	N	N		N	N	N	N	O	N	F	MDR	A	1	28	C
64	1	M	europeest	O	N	I	N	N		N	O	O	N	N	O	E	MDR	A	1	29	C
65	1	M	europeest	O	O	I	N	N		N	O	O	O	O	N	B	MDR	A	1	27	C
